# Supplementary material for: CD146+ Pericytes Subset Isolated from Human Micro-Fragmented Fat Tissue Display a Strong Interaction with Endothelial Cells: A Potential Cell Target for Therapeutic Angiogenesis
Source: Int J Mol Sci. 2022 May 22;23(10):5806. doi: 10.3390/ijms23105806 (PMC9144360; doi:10.3390/ijms23105806)
Supplement: Supplementary file 1 [file ijms-23-05806-s001.zip]

Archive with 1 entries (1 files):
- ijms-1728370-supplementary.pdf
